# Supplementary material for: Descriptions of a new species of Foenatopus Smith from China and the male of Parastephanellus brevicoxalis (Hymenoptera, Stephanidae)
Source: Zookeys. 2016 Aug 23;(612):113–23. doi: 10.3897/zookeys.612.9781 (PMC5027666; doi:10.3897/zookeys.612.9781)
Supplement: XML Treatment for Foenatopus [file zookeys.612.9781-treatment1.xml]

<!DOCTYPE tp:taxon-treatment
  PUBLIC "-//TaxonX//DTD Taxonomic Treatment Publishing DTD v0 20100105//EN" "tax-treatment-NSO.dtd">
<tp:taxon-treatment xmlns:tp="http://www.plazi.org/taxpub"><tp:treatment-meta><kwd-group><label>Taxon classification</label><kwd><named-content content-type="kingdom">Animalia</named-content></kwd><kwd><named-content content-type="order">Hymenoptera</named-content></kwd><kwd><named-content content-type="family">Stephanidae</named-content></kwd></kwd-group><mixed-citation publication-type="journal"><person-group><name><surname>Chen</surname><given-names>Hua-yan</given-names></name><name><surname>van Achterberg</surname><given-names>Cornelis</given-names></name><name><surname>Xu</surname><given-names>Zai-fu</given-names></name></person-group><article-title>Descriptions of a new species of <italic><tp:taxon-name><tp:taxon-name-part taxon-name-part-type="genus">Foenatopus</tp:taxon-name-part></tp:taxon-name></italic> Smith from China and the male of <italic><tp:taxon-name><tp:taxon-name-part taxon-name-part-type="genus">Parastephanellus</tp:taxon-name-part> <tp:taxon-name-part taxon-name-part-type="species">brevicoxalis</tp:taxon-name-part></tp:taxon-name></italic> (<tp:taxon-name><tp:taxon-name-part taxon-name-part-type="order">Hymenoptera</tp:taxon-name-part></tp:taxon-name>, <tp:taxon-name><tp:taxon-name-part taxon-name-part-type="family">Stephanidae</tp:taxon-name-part></tp:taxon-name>)</article-title><source>Zookeys</source><day>23</day><month>8</month><year>2016</year><volume>2016</volume><issue>612</issue><fpage>113</fpage><lpage>123</lpage><pub-id pub-id-type="doi">10.3897/zookeys.612.9781</pub-id></mixed-citation></tp:treatment-meta><tp:nomenclature><tp:taxon-name>
            <tp:taxon-name-part taxon-name-part-type="genus">Foenatopus</tp:taxon-name-part>
          </tp:taxon-name><tp:taxon-authority>Smith, 1861</tp:taxon-authority><tp:nomenclature-citation-list><tp:nomenclature-citation><tp:taxon-name>
                <tp:taxon-name-part taxon-name-part-type="genus">Foenatopus</tp:taxon-name-part>
              </tp:taxon-name><comment><xref ref-type="bibr" rid="B6">Smith 1861</xref>: 58. Type species (by monotypy): <tp:taxon-name><tp:taxon-name-part taxon-name-part-type="genus">Stephanus</tp:taxon-name-part> <tp:taxon-name-part taxon-name-part-type="species">indicus</tp:taxon-name-part></tp:taxon-name> Westwood, 1841.</comment></tp:nomenclature-citation></tp:nomenclature-citation-list></tp:nomenclature><tp:treatment-sec sec-type="notes" id="SECID0E2FAC"><title>Notes.</title><p>The Chinese <italic><tp:taxon-name><tp:taxon-name-part taxon-name-part-type="genus">Foenatopus</tp:taxon-name-part></tp:taxon-name></italic> were recently revised by <xref ref-type="bibr" rid="B5">Hong et al. (2011)</xref>. Eleven species of the genus are known from China after this study.</p></tp:treatment-sec><ref-list><ref id="B6"><mixed-citation xmlns:xlink="http://www.w3.org/1999/xlink" xlink:type="simple">
          <person-group><name name-style="western"><surname>Smith</surname><given-names>F</given-names></name></person-group> (<year>1861</year>) <article-title>Descriptions of new species of Hymenopterous insects collected by Mr. A.R. Wallace at Celebes.</article-title> <source>Journal of the Proceedings of the Linnean Society, Zoology</source> <volume>5</volume>: <fpage>57</fpage>–<lpage>93</lpage>. doi: <ext-link xlink:type="simple" ext-link-type="doi" xlink:href="10.1111/j.1096-3642.1860.tb01021.x">10.1111/j.1096-3642.1860.tb01021.x</ext-link></mixed-citation></ref><ref id="B5"><mixed-citation xmlns:xlink="http://www.w3.org/1999/xlink" xlink:type="simple">
          <person-group><name name-style="western"><surname>Hong</surname><given-names>CD</given-names></name><name name-style="western"><surname>Achterberg</surname><given-names>C van</given-names></name><name name-style="western"><surname>Xu</surname><given-names>ZF</given-names></name></person-group> (<year>2011</year>) <article-title>A revision of the Chinese <tp:taxon-name><tp:taxon-name-part taxon-name-part-type="family">Stephanidae</tp:taxon-name-part></tp:taxon-name> (<tp:taxon-name><tp:taxon-name-part taxon-name-part-type="order">Hymenoptera</tp:taxon-name-part></tp:taxon-name>, <tp:taxon-name><tp:taxon-name-part taxon-name-part-type="superfamily">Stephanoidea</tp:taxon-name-part></tp:taxon-name>).</article-title> <source>ZooKeys</source> <volume>110</volume>: <fpage>1</fpage>–<lpage>108</lpage>. doi: <ext-link xlink:type="simple" ext-link-type="doi" xlink:href="10.3897/zookeys.110.918">10.3897/zookeys.110.918</ext-link></mixed-citation></ref></ref-list></tp:taxon-treatment>
