# Supplementary material for: Descriptions of a new species of Foenatopus Smith from China and the male of Parastephanellus brevicoxalis (Hymenoptera, Stephanidae)
Source: Zookeys. 2016 Aug 23;(612):113–23. doi: 10.3897/zookeys.612.9781 (PMC5027666; doi:10.3897/zookeys.612.9781)
Supplement: XML Treatment for Foenatopus weii [file zookeys.612.9781-treatment2.xml]

<!DOCTYPE tp:taxon-treatment
  PUBLIC "-//TaxonX//DTD Taxonomic Treatment Publishing DTD v0 20100105//EN" "tax-treatment-NSO.dtd">
<tp:taxon-treatment xmlns:tp="http://www.plazi.org/taxpub"><tp:treatment-meta><kwd-group><label>Taxon classification</label><kwd><named-content content-type="kingdom">Animalia</named-content></kwd><kwd><named-content content-type="order">Hymenoptera</named-content></kwd><kwd><named-content content-type="family">Stephanidae</named-content></kwd></kwd-group><mixed-citation publication-type="journal"><person-group><name><surname>Chen</surname><given-names>Hua-yan</given-names></name><name><surname>van Achterberg</surname><given-names>Cornelis</given-names></name><name><surname>Xu</surname><given-names>Zai-fu</given-names></name></person-group><article-title>Descriptions of a new species of <italic><tp:taxon-name><tp:taxon-name-part taxon-name-part-type="genus">Foenatopus</tp:taxon-name-part></tp:taxon-name></italic> Smith from China and the male of <italic><tp:taxon-name><tp:taxon-name-part taxon-name-part-type="genus">Parastephanellus</tp:taxon-name-part> <tp:taxon-name-part taxon-name-part-type="species">brevicoxalis</tp:taxon-name-part></tp:taxon-name></italic> (<tp:taxon-name><tp:taxon-name-part taxon-name-part-type="order">Hymenoptera</tp:taxon-name-part></tp:taxon-name>, <tp:taxon-name><tp:taxon-name-part taxon-name-part-type="family">Stephanidae</tp:taxon-name-part></tp:taxon-name>)</article-title><source>Zookeys</source><day>23</day><month>8</month><year>2016</year><volume>2016</volume><issue>612</issue><fpage>113</fpage><lpage>123</lpage><pub-id pub-id-type="doi">10.3897/zookeys.612.9781</pub-id></mixed-citation></tp:treatment-meta><tp:nomenclature><tp:taxon-name>
            <tp:taxon-name-part taxon-name-part-type="genus">Foenatopus</tp:taxon-name-part>
            <tp:taxon-name-part taxon-name-part-type="species">weii</tp:taxon-name-part>
            <object-id xmlns:xlink="http://www.w3.org/1999/xlink" content-type="zoobank" xlink:type="simple">http://zoobank.org/261245ED-87D0-4FB7-B110-09EBBBC398A7</object-id>
          </tp:taxon-name><tp:taxon-status xmlns:xlink="http://www.w3.org/1999/xlink" xlink:type="simple">sp. n.</tp:taxon-status><xref ref-type="fig" rid="F1">Figs 1</xref><xref ref-type="fig" rid="F2">, 2–5</xref><xref ref-type="fig" rid="F3">, 6–11</xref></tp:nomenclature><tp:treatment-sec sec-type="material" id="SECID0E3HAC"><title>Material examined.</title><p>Holotype, ♀ (<abbrev xmlns:xlink="http://www.w3.org/1999/xlink" content-type="institution" xlink:title="South China Agricultural Universtiy, Guangzhou, China" id="ABBRID0ECIAC" xlink:type="simple">SCAU</abbrev>), CHINA: Yunnan, Jinghong, Nanbanhe National Nature Reserve, <named-content xmlns:xlink="http://www.w3.org/1999/xlink" content-type="dwc:verbatimCoordinates" xlink:type="simple"><named-content content-type="geo-json" specific-use="{&#34;type&#34;:&#34;Point&#34;,&#34;coordinates&#34;:[100.600894,22.263164]}" id="NCID0EJIAC" xlink:type="simple">22°15'47.39"N, 100°36'3.22"E</named-content></named-content>, 892 m, 19–23.VII.2011, Nasen Wei, yellow pan trap.</p></tp:treatment-sec><tp:treatment-sec sec-type="etymology" id="SECID0EOIAC"><title>Etymology.</title><p>Named after the collector Dr. Nasen Wei.</p></tp:treatment-sec><tp:treatment-sec sec-type="diagnosis" id="SECID0ETIAC"><title>Diagnosis.</title><p>Frons finely and transversely carinate-rugose (Fig. <xref ref-type="fig" rid="F2">2</xref>); vertex finely and transversely striate (Fig. <xref ref-type="fig" rid="F2">4</xref>); pronotum slender and mostly coriaceous, but anteriorly transversely rugulose (Figs <xref ref-type="fig" rid="F2">3</xref>, <xref ref-type="fig" rid="F2">5</xref>); scutellum (Fig. <xref ref-type="fig" rid="F2">5</xref>), propleuron and mesopleuron (Figs <xref ref-type="fig" rid="F2">3</xref>, <xref ref-type="fig" rid="F3">6</xref>) coriaceous; propodeum (Figs <xref ref-type="fig" rid="F2">5</xref>, <xref ref-type="fig" rid="F3">6</xref>) with medium-sized, circular foveolae and with coriaceous interspaces, inside of foveolae polished; fore wing with vein 2-CU1 absent (Fig. <xref ref-type="fig" rid="F3">9</xref>); most of mid tarsus ivory; subapical part of ovipositor sheath whitish (Fig. <xref ref-type="fig" rid="F3">11</xref>). This species is most similar to <italic><tp:taxon-name><tp:taxon-name-part taxon-name-part-type="genus">Foenatopus</tp:taxon-name-part> <tp:taxon-name-part taxon-name-part-type="species">flavidentatus</tp:taxon-name-part></tp:taxon-name></italic> (Enderlein, 1913) but can be distinguished by the combination of the following characteristics: frons with two rather than three short longitudinal ivory streaks; pronotum entirely coriaceous (smooth posteriorly in <italic><tp:taxon-name><tp:taxon-name-part taxon-name-part-type="genus">Foenatopus</tp:taxon-name-part> <tp:taxon-name-part taxon-name-part-type="species">flavidentatus</tp:taxon-name-part></tp:taxon-name></italic>); propodeum more spaced foveolate (reticulate-foveolate in <italic><tp:taxon-name><tp:taxon-name-part taxon-name-part-type="genus">Foenatopus</tp:taxon-name-part> <tp:taxon-name-part taxon-name-part-type="species">flavidentatus</tp:taxon-name-part></tp:taxon-name></italic>); hind femur entirely black (hind femur chestnut brown and with two large ventral teeth yellowish in <italic><tp:taxon-name><tp:taxon-name-part taxon-name-part-type="genus">Foenatopus</tp:taxon-name-part> <tp:taxon-name-part taxon-name-part-type="species">flavidentatus</tp:taxon-name-part></tp:taxon-name></italic>).</p><fig id="F1" position="float" orientation="portrait"><label>Figure 1.</label><caption><p>
          <italic><tp:taxon-name><tp:taxon-name-part taxon-name-part-type="genus">Foenatopus</tp:taxon-name-part> <tp:taxon-name-part taxon-name-part-type="species">weii</tp:taxon-name-part></tp:taxon-name></italic> sp. n., holotype, female, dorsal habitus. Scale bar: 1 mm.</p></caption><graphic xmlns:xlink="http://www.w3.org/1999/xlink" xlink:href="zookeys-612-113-g001.jpg" position="float" orientation="portrait" xlink:type="simple" id="oo_100244.jpg"/></fig><fig id="F2" position="float" orientation="portrait"><label>Figures 2–5.</label><caption><p>
          <italic><tp:taxon-name><tp:taxon-name-part taxon-name-part-type="genus">Foenatopus</tp:taxon-name-part> <tp:taxon-name-part taxon-name-part-type="species">weii</tp:taxon-name-part></tp:taxon-name></italic> sp. n., holotype, female. <bold>2</bold> Head frontal <bold>3</bold> head and pronotum lateral <bold>4</bold> head dorsal <bold>5</bold> mesosoma dorsal. Scale bars: 1 mm.</p></caption><graphic xmlns:xlink="http://www.w3.org/1999/xlink" xlink:href="zookeys-612-113-g002.jpg" position="float" orientation="portrait" xlink:type="simple" id="oo_100245.jpg"/></fig><fig id="F3" position="float" orientation="portrait"><label>Figures 6–11.</label><caption><p>
          <italic><tp:taxon-name><tp:taxon-name-part taxon-name-part-type="genus">Foenatopus</tp:taxon-name-part> <tp:taxon-name-part taxon-name-part-type="species">weii</tp:taxon-name-part></tp:taxon-name></italic> sp. n., holotype, female. <bold>6</bold> Mesopleuron, metapleuron and propodeum lateral <bold>7</bold> hind leg <bold>8</bold> hind coxa lateral <bold>9</bold> fore wing <bold>10</bold> first tergite dorsal <bold>11</bold> apical ovipositor sheath. Scale bars: 1 mm.</p></caption><graphic xmlns:xlink="http://www.w3.org/1999/xlink" xlink:href="zookeys-612-113-g003.jpg" position="float" orientation="portrait" xlink:type="simple" id="oo_100246.jpg"/></fig></tp:treatment-sec><tp:treatment-sec sec-type="description" id="SECID0EGOAC"><title>Description.</title><p>Holotype. <italic>Female</italic>. Body length 12.2 mm; fore wing length 6.1 mm.</p><p>
            <italic>Colour</italic>. Black (Fig. <xref ref-type="fig" rid="F1">1</xref>), except: frons laterally with short ivory streaks not reaching level of anterior coronal tooth (Fig. <xref ref-type="fig" rid="F2">2</xref>); temple brown with ivory streak along lower half of the eye, streak becoming narrow apically (Fig. <xref ref-type="fig" rid="F2">3</xref>); base of mandible yellow; most of mid tarsus ivory; subapical part of ovipositor sheath whitish (Fig. <xref ref-type="fig" rid="F3">11</xref>).</p><p>
            <italic>Head</italic>. Antenna with 33 segments; first flagellomere 3.0 × as long as wide, and 0.6 × as long as second flagellomere; three anterior coronal teeth large and acute, both posterior ones short and wider; frons finely and transversely carinate-rugose (Fig. <xref ref-type="fig" rid="F2">2</xref>); coronal area with some longitudinal carinae; vertex finely and transversely striate (Fig. <xref ref-type="fig" rid="F2">4</xref>); temple non-angulate, smooth and shiny (Fig. <xref ref-type="fig" rid="F2">3</xref>).</p><!--PageBreak--><p>
            <italic>Mesosoma</italic>. Pronotum (Figs <xref ref-type="fig" rid="F2">3</xref>, <xref ref-type="fig" rid="F2">5</xref>) slender and mostly coriaceous, but with transverse rugulae anteriorly; neck anteriorly deeply emarginated, neck at slightly lower level than middle part of pronotum (Fig. <xref ref-type="fig" rid="F2">3</xref>); anterior half of mesoscutum transversely coriaceous, posterior half with shallow and large foveolae; notauli and middle groove distinct; scutellum (Fig. <xref ref-type="fig" rid="F2">5</xref>), propleuron and mesopleuron (Figs <xref ref-type="fig" rid="F2">3</xref>, <xref ref-type="fig" rid="F3">6</xref>) coriaceous; propodeum (Figs <xref ref-type="fig" rid="F2">5</xref>, <xref ref-type="fig" rid="F3">6</xref>) with medium-sized, circular foveolae and with wide coriaceous interspaces, inside of foveolae polished; fore wing (Fig. <xref ref-type="fig" rid="F3">9</xref>) with vein 2-CU1 absent; pterostigma elongate and subparallel-sided, acute apically, 15.4 × as long as its maximum width and 3.1 × as long as vein r; vein r and vein SR1 obtusely-angled, vein r ends 0.2 × length of pterostigma behind level of apex of pterostigma; vein SR1 subparallel to costal margin; hind coxa transversely striate, basal third rugose; hind femur swollen, microreticulate, ventrally with two large acute teeth and with one smaller tubercle basally (Fig. <xref ref-type="fig" rid="F3">7</xref>); hind tibia coriaceous, 1.2 × as long as hind femur, basal narrow part of hind tibia 1.2 × as long as widened part, inner side of widened part basally distinctly depressed, followed by convex and setose area, apically densely setose.</p><p>
            <italic>Metasoma</italic>. First tergite transversely striate, 14.7 × as long as its maximum width, 3.5 × as long as second tergite and 1.1 × as long as remainder of metasoma; basal 0.1 of second tergite rugose, remaining tergites largely smooth to weakly coriaceous; pygidial <!--PageBreak-->area distinctly differentiated, pygidial impression reverse V-shaped; length of ovipositor sheath 0.7 × as long as body length, length of subapical whitish band 1.9 × length of dark apex (Fig. <xref ref-type="fig" rid="F3">11</xref>).</p><!--PageBreak--><p>Male. Unknown.</p></tp:treatment-sec><tp:treatment-sec sec-type="distribution" id="SECID0EMBAE"><title>Distribution.</title><p>Oriental: China (Yunnan).</p></tp:treatment-sec><tp:treatment-sec sec-type="biology" id="SECID0ERBAE"><title>Biology.</title><p>Collected in July. Host not known.</p><p>In the key to species of the genus <italic><tp:taxon-name><tp:taxon-name-part taxon-name-part-type="genus">Foenatopus</tp:taxon-name-part></tp:taxon-name></italic> by <xref ref-type="bibr" rid="B5">Hong et al. (2011)</xref>, the new species can be included by replacing couplet 8 as follows:</p><table-wrap content-type="key" position="anchor" orientation="portrait"><table id="TID0EUIAC" rules="all"><tbody><tr><td rowspan="1" colspan="1">8</td><td rowspan="1" colspan="1">Middle pale stripe of frons comparatively wide dorsally (Figs 124, 133 in <xref ref-type="bibr" rid="B5">Hong et al. 2011</xref>) and base of anterior tooth of corona yellowish-brown; pronotum often yellowish-brown or dark brown posteriorly and usually contrasting with black mesoscutum (Figs 127, 151 l.c.); teeth of hind femur completely to partly pale yellowish or ivory (Fig. 129 l.c.)</td><td rowspan="1" colspan="1">
                    <bold><italic><tp:taxon-name><tp:taxon-name-part taxon-name-part-type="genus">Foenatopus</tp:taxon-name-part> <tp:taxon-name-part taxon-name-part-type="species">flavidentatus</tp:taxon-name-part></tp:taxon-name></italic> (Enderlein, 1913)</bold>
                  </td></tr><tr><td rowspan="1" colspan="1">–</td><td rowspan="1" colspan="1">Middle pale stripe of frons absent (Fig. <xref ref-type="fig" rid="F2">2</xref>) or narrow dorsally (Fig. 76 l.c.) and base of anterior tooth of corona dark brown or black; pronotum black posteriorly and as black as mesoscutum (Figs 59, 78 l.c., also Fig. <xref ref-type="fig" rid="F2">5</xref>); teeth of hind femur often completely or largely black or dark brown (Figs 61, 71 l.c., also Fig. <xref ref-type="fig" rid="F3">7</xref>)</td><td rowspan="1" colspan="1">
                    <bold>9</bold>
                  </td></tr><tr><td rowspan="1" colspan="1">9</td><td rowspan="1" colspan="1">Pronotum with posterior half distinctly striate or carinate (Figs 175, 176 l.c.); face of female without distinct pale lateral stripes (Fig. 182 l.c.); frons comparatively coarsely sculptured (Fig. 182 l.c.)</td><td rowspan="1" colspan="1">
                    <bold><italic><tp:taxon-name><tp:taxon-name-part taxon-name-part-type="genus">Foenatopus</tp:taxon-name-part> <tp:taxon-name-part taxon-name-part-type="species">quadridens</tp:taxon-name-part></tp:taxon-name></italic> (Elliott, 1920)</bold>
                  </td></tr><tr><td rowspan="1" colspan="1">–</td><td rowspan="1" colspan="1">Pronotum with posterior half mainly reticulate-coriaceous (Fig. <xref ref-type="fig" rid="F2">5</xref>), at most with some short striae or carinae (Figs 50, 59, 68, 78 l.c.); face of female with distinct pale lateral stripes (Fig. <xref ref-type="fig" rid="F2">2</xref>); frons comparatively finely sculptured (Fig. <xref ref-type="fig" rid="F2">2</xref>)</td><td rowspan="1" colspan="1">
                    <bold>10</bold>
                  </td></tr><tr><td rowspan="1" colspan="1">10</td><td rowspan="1" colspan="1">Middle stripe of frons abent (Fig. <xref ref-type="fig" rid="F2">2</xref>); anterior half of mesoscutum coriaceous (Fig. <xref ref-type="fig" rid="F2">5</xref>); propodeum (Figs <xref ref-type="fig" rid="F2">5</xref>, <xref ref-type="fig" rid="F3">6</xref>) with medium-sized, circular fovelae and with wide coriaceous interspaces</td><td rowspan="1" colspan="1">
                    <bold><italic><tp:taxon-name><tp:taxon-name-part taxon-name-part-type="genus">Foenatopus</tp:taxon-name-part> <tp:taxon-name-part taxon-name-part-type="species">weii</tp:taxon-name-part></tp:taxon-name></italic> sp. n.</bold>
                  </td></tr><tr><td rowspan="1" colspan="1">–</td><td rowspan="1" colspan="1">Middle stripe of frons present (Fig. <xref ref-type="fig" rid="F2">2</xref>); anterior half of mesoscutum striate (Fig. <xref ref-type="fig" rid="F2">5</xref>); propodeum strongly and densely reticulate-foveolate, the foveolae rather large and irregularly shaped (Figs 52, 70 l.c.)</td><td rowspan="1" colspan="1">
                    <bold>11</bold>
                  </td></tr><tr><td rowspan="1" colspan="1">11</td><td rowspan="1" colspan="1">Ovipositor sheath completely black (Fig. 54 l.c.); anterior half of pronotum in lateral view without transverse carinae and flat medially or slightly impressed (Fig. 51 l.c.); fore wing with vein 2-CU1 absent (Fig. 49 l.c.)</td><td rowspan="1" colspan="1">
                    <bold><italic><tp:taxon-name><tp:taxon-name-part taxon-name-part-type="genus">Foenatopus</tp:taxon-name-part> <tp:taxon-name-part taxon-name-part-type="species">brevimaculatus</tp:taxon-name-part></tp:taxon-name></italic> Hong, van Achterberg &amp; Xu, 2011</bold>
                  </td></tr><tr><td rowspan="1" colspan="1">–</td><td rowspan="1" colspan="1">Ovipositor sheath with ivory subapical band (Figs 62, 73 l.c.); anterior half of pronotum in lateral view with transverse carinae and depressed medially (Fig. 79 l.c.); fore wing with vein 2-CU1 weakly developed, 0.2 × as long as cu-a (Fig. 67 l.c.)</td><td rowspan="1" colspan="1">
                    <bold><italic><tp:taxon-name><tp:taxon-name-part taxon-name-part-type="genus">Foenatopus</tp:taxon-name-part> <tp:taxon-name-part taxon-name-part-type="species">chinensis</tp:taxon-name-part></tp:taxon-name></italic> (Elliott, 1919)</bold>
                  </td></tr><!--PageBreak--></tbody></table></table-wrap></tp:treatment-sec><ref-list><ref id="B5"><mixed-citation xmlns:xlink="http://www.w3.org/1999/xlink" xlink:type="simple">
          <person-group><name name-style="western"><surname>Hong</surname><given-names>CD</given-names></name><name name-style="western"><surname>Achterberg</surname><given-names>C van</given-names></name><name name-style="western"><surname>Xu</surname><given-names>ZF</given-names></name></person-group> (<year>2011</year>) <article-title>A revision of the Chinese <tp:taxon-name><tp:taxon-name-part taxon-name-part-type="family">Stephanidae</tp:taxon-name-part></tp:taxon-name> (<tp:taxon-name><tp:taxon-name-part taxon-name-part-type="order">Hymenoptera</tp:taxon-name-part></tp:taxon-name>, <tp:taxon-name><tp:taxon-name-part taxon-name-part-type="superfamily">Stephanoidea</tp:taxon-name-part></tp:taxon-name>).</article-title> <source>ZooKeys</source> <volume>110</volume>: <fpage>1</fpage>–<lpage>108</lpage>. doi: <ext-link xlink:type="simple" ext-link-type="doi" xlink:href="10.3897/zookeys.110.918">10.3897/zookeys.110.918</ext-link></mixed-citation></ref></ref-list></tp:taxon-treatment>
