# Supplementary material for: Descriptions of a new species of Foenatopus Smith from China and the male of Parastephanellus brevicoxalis (Hymenoptera, Stephanidae)
Source: Zookeys. 2016 Aug 23;(612):113–23. doi: 10.3897/zookeys.612.9781 (PMC5027666; doi:10.3897/zookeys.612.9781)
Supplement: XML Treatment for Parastephanellus [file zookeys.612.9781-treatment3.xml]

<!DOCTYPE tp:taxon-treatment
  PUBLIC "-//TaxonX//DTD Taxonomic Treatment Publishing DTD v0 20100105//EN" "tax-treatment-NSO.dtd">
<tp:taxon-treatment xmlns:tp="http://www.plazi.org/taxpub"><tp:treatment-meta><kwd-group><label>Taxon classification</label><kwd><named-content content-type="kingdom">Animalia</named-content></kwd><kwd><named-content content-type="order">Hymenoptera</named-content></kwd><kwd><named-content content-type="family">Stephanidae</named-content></kwd></kwd-group><mixed-citation publication-type="journal"><person-group><name><surname>Chen</surname><given-names>Hua-yan</given-names></name><name><surname>van Achterberg</surname><given-names>Cornelis</given-names></name><name><surname>Xu</surname><given-names>Zai-fu</given-names></name></person-group><article-title>Descriptions of a new species of <italic><tp:taxon-name><tp:taxon-name-part taxon-name-part-type="genus">Foenatopus</tp:taxon-name-part></tp:taxon-name></italic> Smith from China and the male of <italic><tp:taxon-name><tp:taxon-name-part taxon-name-part-type="genus">Parastephanellus</tp:taxon-name-part> <tp:taxon-name-part taxon-name-part-type="species">brevicoxalis</tp:taxon-name-part></tp:taxon-name></italic> (<tp:taxon-name><tp:taxon-name-part taxon-name-part-type="order">Hymenoptera</tp:taxon-name-part></tp:taxon-name>, <tp:taxon-name><tp:taxon-name-part taxon-name-part-type="family">Stephanidae</tp:taxon-name-part></tp:taxon-name>)</article-title><source>Zookeys</source><day>23</day><month>8</month><year>2016</year><volume>2016</volume><issue>612</issue><fpage>113</fpage><lpage>123</lpage><pub-id pub-id-type="doi">10.3897/zookeys.612.9781</pub-id></mixed-citation></tp:treatment-meta><tp:nomenclature><tp:taxon-name>
            <tp:taxon-name-part taxon-name-part-type="genus">Parastephanellus</tp:taxon-name-part>
          </tp:taxon-name><tp:taxon-authority>Enderlein, 1906</tp:taxon-authority><tp:nomenclature-citation-list><tp:nomenclature-citation><tp:taxon-name>
                <tp:taxon-name-part taxon-name-part-type="genus">Parastephanus</tp:taxon-name-part>
              </tp:taxon-name><comment>Enderlein, 1905: 474 (not Haeckel 1881). Type species (by original designation): <tp:taxon-name><tp:taxon-name-part taxon-name-part-type="genus">Stephanus</tp:taxon-name-part> <tp:taxon-name-part taxon-name-part-type="species">pygmaeus</tp:taxon-name-part></tp:taxon-name> Enderlein, 1901.</comment></tp:nomenclature-citation><tp:nomenclature-citation><tp:taxon-name>
                <tp:taxon-name-part taxon-name-part-type="genus">Parastephanellus</tp:taxon-name-part>
              </tp:taxon-name><comment>Enderlein, 1906: 301. Type species (by original designation): <tp:taxon-name><tp:taxon-name-part taxon-name-part-type="genus">Stephanus</tp:taxon-name-part> <tp:taxon-name-part taxon-name-part-type="species">pygmaeus</tp:taxon-name-part></tp:taxon-name> Enderlein, 1901.</comment></tp:nomenclature-citation></tp:nomenclature-citation-list></tp:nomenclature><tp:treatment-sec sec-type="notes" id="SECID0EELAE"><title>Notes.</title><p>At present five species of <italic><tp:taxon-name><tp:taxon-name-part taxon-name-part-type="genus">Parastephanellus</tp:taxon-name-part></tp:taxon-name></italic> are known from China with four species are only described from females or males. Here the male of <italic><tp:taxon-name><tp:taxon-name-part taxon-name-part-type="genus">Parastephanellus</tp:taxon-name-part> <tp:taxon-name-part taxon-name-part-type="species">brevicoxalis</tp:taxon-name-part></tp:taxon-name></italic> Hong, van Achterberg &amp; Xu, 2011 is described.</p></tp:treatment-sec></tp:taxon-treatment>
