# Supplementary material for: Descriptions of a new species of Foenatopus Smith from China and the male of Parastephanellus brevicoxalis (Hymenoptera, Stephanidae)
Source: Zookeys. 2016 Aug 23;(612):113–23. doi: 10.3897/zookeys.612.9781 (PMC5027666; doi:10.3897/zookeys.612.9781)
Supplement: XML Treatment for Parastephanellus brevicoxalis [file zookeys.612.9781-treatment4.xml]

<!DOCTYPE tp:taxon-treatment
  PUBLIC "-//TaxonX//DTD Taxonomic Treatment Publishing DTD v0 20100105//EN" "tax-treatment-NSO.dtd">
<tp:taxon-treatment xmlns:tp="http://www.plazi.org/taxpub"><tp:treatment-meta><kwd-group><label>Taxon classification</label><kwd><named-content content-type="kingdom">Animalia</named-content></kwd><kwd><named-content content-type="order">Hymenoptera</named-content></kwd><kwd><named-content content-type="family">Stephanidae</named-content></kwd></kwd-group><mixed-citation publication-type="journal"><person-group><name><surname>Chen</surname><given-names>Hua-yan</given-names></name><name><surname>van Achterberg</surname><given-names>Cornelis</given-names></name><name><surname>Xu</surname><given-names>Zai-fu</given-names></name></person-group><article-title>Descriptions of a new species of <italic><tp:taxon-name><tp:taxon-name-part taxon-name-part-type="genus">Foenatopus</tp:taxon-name-part></tp:taxon-name></italic> Smith from China and the male of <italic><tp:taxon-name><tp:taxon-name-part taxon-name-part-type="genus">Parastephanellus</tp:taxon-name-part> <tp:taxon-name-part taxon-name-part-type="species">brevicoxalis</tp:taxon-name-part></tp:taxon-name></italic> (<tp:taxon-name><tp:taxon-name-part taxon-name-part-type="order">Hymenoptera</tp:taxon-name-part></tp:taxon-name>, <tp:taxon-name><tp:taxon-name-part taxon-name-part-type="family">Stephanidae</tp:taxon-name-part></tp:taxon-name>)</article-title><source>Zookeys</source><day>23</day><month>8</month><year>2016</year><volume>2016</volume><issue>612</issue><fpage>113</fpage><lpage>123</lpage><pub-id pub-id-type="doi">10.3897/zookeys.612.9781</pub-id></mixed-citation></tp:treatment-meta><tp:nomenclature><tp:taxon-name>
            <tp:taxon-name-part taxon-name-part-type="genus">Parastephanellus</tp:taxon-name-part>
            <tp:taxon-name-part taxon-name-part-type="species">brevicoxalis</tp:taxon-name-part>
          </tp:taxon-name><tp:taxon-authority>Hong, van Achterberg &amp; Xu, 2011</tp:taxon-authority><xref ref-type="fig" rid="F4">Figs 12</xref><xref ref-type="fig" rid="F5">, 13–15</xref><xref ref-type="fig" rid="F6">, 16–21</xref><!--PageBreak--><tp:nomenclature-citation-list><tp:nomenclature-citation><tp:taxon-name>
                <tp:taxon-name-part taxon-name-part-type="genus">Parastephanellus</tp:taxon-name-part> <tp:taxon-name-part taxon-name-part-type="species">brevicoxalis</tp:taxon-name-part></tp:taxon-name><comment>Hong, van Achterberg &amp; Xu 2011: 39.</comment></tp:nomenclature-citation></tp:nomenclature-citation-list></tp:nomenclature><tp:treatment-sec sec-type="material" id="SECID0EUNAE"><title>Material examined.</title><p>Holotype, ♀ (<abbrev xmlns:xlink="http://www.w3.org/1999/xlink" content-type="institution" xlink:title="Zhejiang University" id="ABBRID0E1NAE" xlink:type="simple">ZJUH</abbrev>), CHINA: Zhejiang, Wuyanling Provincial Nature Reserve, 29. VII.2005, Peng Xu, No. 200605074. Other material. 1♂ (<abbrev xmlns:xlink="http://www.w3.org/1999/xlink" content-type="institution" xlink:title="South China Agricultural Universtiy, Guangzhou, China" id="ABBRID0E5NAE" xlink:type="simple">SCAU</abbrev>): CHINA: Guangdong, Nanling National Nature Reserve, 6.X.2004, Zaifu Xu.</p></tp:treatment-sec><tp:treatment-sec sec-type="description" id="SECID0ECOAE"><title>Description.</title><p>
            <italic>Male</italic>. Body length 9.6 mm; fore wing length 5.3 mm.</p><p>
            <italic>Colour</italic>. Black (Fig. <xref ref-type="fig" rid="F4">12</xref>), except: frons yellowish-brown; coronal teeth, vertex medio-longitudinally and narrow area of vertex behind eyes dark brown, remainder of vertex reddish-brown; temple yellowish-brown with yellow streaks along eye; base of mandible yellow; palpi, scape, pedicel yellowish-brown; propleuron largely dark brown; fore leg, tibiae and tarsi of mid and hind legs yellowish-brown; hind trochanter and base of second tergite reddish-brown; wing membrane subhyaline; pterostigma and wing venation dark brown.</p><fig id="F4" position="float" orientation="portrait"><label>Figure 12.</label><caption><p>
          <italic><tp:taxon-name><tp:taxon-name-part taxon-name-part-type="genus">Parastephanellus</tp:taxon-name-part> <tp:taxon-name-part taxon-name-part-type="species">brevicoxalis</tp:taxon-name-part></tp:taxon-name></italic> Hong, van Achterberg &amp; Xu, 2011, male, dorsal habitus. Scale bar: 1 mm.</p></caption><graphic xmlns:xlink="http://www.w3.org/1999/xlink" xlink:href="zookeys-612-113-g004.jpg" position="float" orientation="portrait" xlink:type="simple" id="oo_100247.jpg"/></fig><p>
            <italic>Head</italic>. Antenna with 28 segments (Fig. <xref ref-type="fig" rid="F5">13</xref>); frons coarsely reticulate-rugose (Fig. <xref ref-type="fig" rid="F5">14</xref>); three anterior coronal teeth acute, both posterior ones wide and arcuate, sculpture on coronal area from rugose anteriorly to longitudinally short carinate; behind level of coronal area with three strong, transverse straight carinae, followed by transversely rugose area, rugae coarse anteriorly, finer laterally near eye and posteriorly, striae posteriorly weaker and approximately extending to occipital carina (Fig. <xref ref-type="fig" rid="F5">15</xref>); temple smooth and shiny, relatively broad; gena round (Fig. <xref ref-type="fig" rid="F5">15</xref>).</p><fig id="F5" position="float" orientation="portrait"><label>Figures 13–15.</label><caption><p>
          <italic><tp:taxon-name><tp:taxon-name-part taxon-name-part-type="genus">Parastephanellus</tp:taxon-name-part> <tp:taxon-name-part taxon-name-part-type="species">brevicoxalis</tp:taxon-name-part></tp:taxon-name></italic> Hong, van Achterberg &amp; Xu, 2011, male. <bold>13</bold> Antenna <bold>14</bold> head frontal <bold>15</bold> head dorsal. Scale bars: 1 mm.</p></caption><graphic xmlns:xlink="http://www.w3.org/1999/xlink" xlink:href="zookeys-612-113-g005.jpg" position="float" orientation="portrait" xlink:type="simple" id="oo_100248.jpg"/></fig><p>
            <italic>Mesosoma</italic>. Neck (Fig. <xref ref-type="fig" rid="F6">16</xref>) short and robust, anteriorly distinctly emarginate, medio-posteriorly smooth, and with pairs of oblique lateral carinae, neck at much lower level than remainder of pronotum; pronotal fold and concavity absent; middle of pronotum steeply elevated and subvertical to neck, weakly transversely striate; posterior pronotum not differentiated from middle part, weakly striate dorsally and more or less smooth apically (Fig. <xref ref-type="fig" rid="F6">16</xref>), pronotal lobe with oblique striae; lateral oblique groove of pronotum narrow and indistinct, ventral area below it distinctly obliquely striate (Fig. <xref ref-type="fig" rid="F6">16</xref>); propleuron largely coriaceous, smooth medially; mesos<!--PageBreak--><!--PageBreak-->cutum foveolate, anterior 0.2 and area between foveolae striate, latero-posteriorly somewhat rugose; notauli and median groove distinct and formed by some foveolae or crenulae; axilla rugose-foveolate; scutellum (Fig. <xref ref-type="fig" rid="F6">16</xref>) laterally densely foveolate and medially rugulose; mesopleuron rather robust, dorsally flat and largely smooth, convex ventral part shallowly rugose and pubescent, anteriorly pubescence denser and rugae coarser than posteriorly; convex part of metapleuron irregularly rugose and sparsely setose, ventral part below it rugulose; propodeum irregularly foveolate, <!--PageBreak-->foveolae changing from circular to suboval, area in between and inside foveolae rugulose, foveolae laterally and apically somewhat coalescent and reticulate (Fig. <xref ref-type="fig" rid="F6">16</xref>); fore wing (Fig. <xref ref-type="fig" rid="F6">21</xref>) with vein 1-M 1.9 × as long as vein 1-SR and 1.2 × vein m-cu; vein cu-a slightly postfurcal and subvertical; vein 2-SR 1.7 × as long as vein r; vein r ends at level of apex of pterostigma; vein r and vein 1-M distinctly curved; vein 1-SR 1.4 × as long as parastigmal vein; vein 3-CU1 basal 0.2 tubular, remainder largely nebulous, apically distinctly curved; hind coxa (Figs <xref ref-type="fig" rid="F6">17–19</xref>) robust, antero-dorsally rugose, anterior 0.6 of outer side distinctly compressed and sculpture changing from rugose to microreticulate, posterior part of hind coxa coarsely transversely striate; hind femur (Fig. <xref ref-type="fig" rid="F6">17</xref>) considerably swollen, densely and finely aciculate, ventrally with 2 large teeth and some denticles in between; hind tibia (Fig. <xref ref-type="fig" rid="F6">17</xref>) about 1.2 × as long as hind femur, basal narrow part about 1.4 × as long as widened part, outer side of hind tibia distinctly obliquely carinate, narrow part of inner side coriaceous, widened part of inner side distinctly depressed basally and densely bristly setose apically; basitarsus rather robust, ventral length about 3.8 × as long as its apical width.</p><fig id="F6" position="float" orientation="portrait"><label>Figures 16–21.</label><caption><p>
          <italic><tp:taxon-name><tp:taxon-name-part taxon-name-part-type="genus">Parastephanellus</tp:taxon-name-part> <tp:taxon-name-part taxon-name-part-type="species">brevicoxalis</tp:taxon-name-part></tp:taxon-name></italic> Hong, van Achterberg &amp; Xu, 2011, male. <bold>16</bold> Mesosoma dorsal <bold>17</bold> hind femur and tibia lateral <bold>18</bold> hind coxa dorsal <bold>19</bold> hind coxa lateral <bold>20</bold> first tergite dorsal <bold>21</bold> wings. Scale bars: 1 mm.</p></caption><graphic xmlns:xlink="http://www.w3.org/1999/xlink" xlink:href="zookeys-612-113-g006.jpg" position="float" orientation="portrait" xlink:type="simple" id="oo_100249.jpg"/></fig><p>
            <italic>Metasoma</italic>. First tergite 7.5 × as long as its maximum width, 2.6 × as long as second tergite and 0.8 × as long as remainder of metasoma, densely coarsely and rather regularly transversely striate, basal 0.1 rugose and with 2 distinct, short longitudinal carinae, apically narrowly smooth; basal 0.2 of second tergite with several short longitudinal carinae, remainder of tergite smooth; remainder of tergites densely finely microaciculate; pygidial process distinct and tubular apically.</p></tp:treatment-sec><tp:treatment-sec sec-type="distribution" id="SECID0EOTAE"><title>Distribution.</title><p>Oriental: China (Zhejiang, Guangdong).</p></tp:treatment-sec><tp:treatment-sec sec-type="biology" id="SECID0ETTAE"><title>Biology.</title><p>Collected in July and October. Host not known.</p></tp:treatment-sec><tp:treatment-sec sec-type="remarks" id="SECID0EYTAE"><title>Remark.</title><p>The male is similar to the female, except: body smaller (female body length 16.2 mm); head paler; antenna with 28 segments (33 segments in female); propleuron largely coriaceous, smooth medially (coriaceous and microreticulate in female); vein 1-M 1.9 × as long as vein 1-SR and 1.2 × as long as vein m-cu (vein 1-M 1.25 × as long as vein 1-SR and 0.9 × as long as vein m-cu in female); vein r ends at level of apex rather than behind of pterostigma; first tergite elongate, considerably longer than second tergite.</p></tp:treatment-sec></tp:taxon-treatment>
